# Supplementary material for: Prediction of Deep Myometrial Infiltration, Clinical Risk Category, Histological Type, and Lymphovascular Space Invasion in Women with Endometrial Cancer Based on Clinical and T2-Weighted MRI Radiomic Features
Source: Cancers (Basel). 2023 Apr 8;15(8):2209. doi: 10.3390/cancers15082209 (PMC10136642; doi:10.3390/cancers15082209)
Supplement: Supplementary file 1 [file cancers-15-02209-s001.zip]

Archive with 1 entries (1 files):
- cancers-2277637-supplementary.pdf
